# Supplementary material for: Fungal and bacterial communities and their associations in snow-free and snow covered (sub-)alpine Pinus cembra forest soils
Source: Environ Microbiome. 2024 Apr 2;19:20. doi: 10.1186/s40793-024-00564-7 (PMC10985912; doi:10.1186/s40793-024-00564-7)
Supplement: Supplementary file 2 — Additional file 2. Supplementary tables. [file 40793_2024_564_MOESM2_ESM.xlsx]

## Sheet: SITable 1
SI Table 1 Alpha diversity measures of the rarefied and non-rarefied fungal and bacterial dataset. For rarefication, samples were subsampled to the smallest sampling size of the respective dataset. Sd = standard deviation.
Location	Snow cover	Richness rarified		Richness non-rarified		Shannon rarified		Shannon non-rarified
		mean	sd	mean	sd	mean	sd	mean	sd
Kühtai	free	919	284	926	289	6.1	0.36	6.1	0.36
Kühtai	covered	1198	211	1219	211	6.3	0.34	6.3	0.34
Patscherkofel	free	933	267	943	272	6	0.38	6	0.38
Patscherkofel	covered	1047	321	1068	349	6.1	0.3	6.1	0.31
Praxmar	free	1248	299	1272	313	6.3	0.44	6.3	0.44
Praxmar	covered	1228	223	1252	233	6.3	0.21	6.3	0.21

## Sheet: SITable 2
SI Table 2 Overview table of fungal filtering thresholds applied. Var1 = Number of samples, in which an ASV was observed; Freq = Number of ASVs observed in Var1 samples; cumsum = cumulative number of ASVs. In other words: In line 1, 1114 ASVs were detected in exactly one sample and never in a second sample; in line 2 540 ASVs were detected in exactly 2 samples, and so on. Column cumsum sums up th…
Var1	Freq	cumsum	mindepth	meddepth	maxdepth	avsize	minsize	maxsize	percent
1	1114	1654	1532	5714	12573	3.79077	0.0126582	433.899	100
2	246	540	782	4517	12143	9.11449	0.0379747	433.899	32.648
3	98	294	542	3663	12033	14.4048	0.202532	433.899	17.775
4	56	196	130	3232	12012	18.7178	0.227848	433.899	11.85
5	32	140	37	2680	11046	21.441	0.227848	433.899	8.464
6	20	108	37	2583	11015	26.2154	0.949367	433.899	6.53
7	18	88	37	2289	10959	30.5898	0.949367	433.899	5.32
8	11	70	37	2114	9473	35.7792	1.03797	433.899	4.232
9	7	59	37	1941	8941	40.0852	1.72152	433.899	3.567
10	5	52	34	1828	5278	38.0796	1.72152	433.899	3.144
11	5	47	34	1716	4838	38.7581	2.44304	433.899	2.842
12	6	42	34	1668	4838	41.7709	2.44304	433.899	2.539
13	2	36	34	1597	4828	46.1255	2.44304	433.899	2.177
15	6	34	34	1582	4828	48.0227	2.44304	433.899	2.056
16	2	28	34	1582	4828	48.0227	2.44304	433.899	1.693
18	1	26	34	1474	4828	54.741	2.44304	433.899	1.572
19	2	25	34	1467	4828	58.4581	6.60759	433.899	1.511
20	3	23	34	1467	4828	58.4581	6.60759	433.899	1.391
21	4	20	34	1445	4792	60.3914	6.60759	433.899	1.209
23	3	16	34	1419	4792	64.1271	6.60759	433.899	0.967
24	2	13	34	1222	4792	67.4709	6.60759	433.899	0.786
25	3	11	34	1106	4420	78.6551	6.60759	433.899	0.665
26	1	8	34	1106	4420	78.6551	6.60759	433.899	0.484
29	1	7	34	982	4377	91.6728	6.60759	433.899	0.423
31	1	6	34	970	4264	105.621	24.3797	433.899	0.363
38	1	5	34	856	4264	129.728	24.3797	433.899	0.302
39	1	4	34	763	3232	118.895	24.3797	433.899	0.242
49	1	3	34	763	3232	118.895	24.3797	433.899	0.181
53	1	2	34	763	3232	118.895	24.3797	433.899	0.121
74	1	1	34	706	3232	131.384	24.3797	433.899	0.06

## Sheet: SITable 3
SI Table 3 Overview table of bacterial filtering thresholds applied. Var1 = Number of samples, in which an ASV was observed; Freq = Number of ASVs observed in Var1 samples; cumsum = cumulative number of ASVs. In other words: In line 1, 1114 ASVs were detected in exactly one sample and never in a second sample; in line 2 540 ASVs were detected in exactly 2 samples, and so on. Column cumsum sums up…
Var1	Freq	cumsum	mindepth	meddepth	maxdepth	avsize	minsize	maxsize	percent
1	16258	27213	27920	56414	114209	2.17819	0.0253165	943.671	100
2	3858	10955	20440	53958	98951	5.04994	0.0506329	943.671	40.256
3	1853	7097	15586	52138	87045	7.43968	0.0886076	943.671	26.079
4	1167	5244	12609	49866	84016	9.66916	0.113924	943.671	19.27
5	779	4077	11325	48600	81302	11.9603	0.164557	943.671	14.982
6	543	3298	9633	46766	78926	14.2387	0.265823	943.671	12.119
7	404	2755	8203	45040	76754	16.4476	0.265823	943.671	10.124
8	333	2351	7429	43787	74539	18.6071	0.417722	943.671	8.639
9	271	2018	6741	42578	72514	20.9737	0.417722	943.671	7.416
10	193	1747	6309	41159	70871	23.3976	0.594937	943.671	6.42
11	148	1554	5172	39432	69181	25.4605	0.810127	943.671	5.711
12	155	1406	4718	38361	67729	27.3541	0.810127	943.671	5.167
13	118	1251	4081	37256	66152	29.7596	1.18987	943.671	4.597
14	106	1133	3849	36156	64764	31.8989	1.18987	943.671	4.163
15	92	1027	3725	35366	63028	34.2132	1.18987	943.671	3.774
16	89	935	3362	34493	61606	36.5883	1.18987	943.671	3.436
17	62	846	3156	32818	59421	39.3649	1.18987	943.671	3.109
18	59	784	3032	32215	58495	41.4134	1.18987	943.671	2.881
19	51	725	2663	31316	57392	43.8368	1.18987	943.671	2.664
20	54	674	2404	30611	55907	45.9196	2.44304	943.671	2.477
21	50	620	2235	29603	54300	48.3654	2.44304	943.671	2.278
22	39	570	1881	29181	53549	51.2173	2.44304	943.671	2.095
23	38	531	1864	28757	51861	53.6391	2.44304	943.671	1.951
24	37	493	1576	28180	51049	56.5124	2.44304	943.671	1.812
25	30	456	1424	27594	50625	59.0238	2.44304	943.671	1.676
26	25	426	1379	27025	49762	61.8471	3.5443	943.671	1.565
27	24	401	1344	26420	49326	64.6385	3.5443	943.671	1.474
28	35	377	1259	25759	48530	67.0278	3.5443	943.671	1.385
29	17	342	1161	25248	47352	71.971	3.75949	943.671	1.257
30	24	325	1020	24549	46591	74.0565	3.75949	943.671	1.194
31	14	301	1008	23865	45400	78.0791	6.18987	943.671	1.106
32	13	287	1008	23521	43783	80.3326	6.18987	943.671	1.055
33	19	274	976	23147	43122	82.8106	6.18987	943.671	1.007
34	14	255	976	22510	42203	86.2662	6.18987	943.671	0.937
35	18	241	947	22292	41681	89.7655	6.18987	943.671	0.886
36	14	223	947	21790	39587	94.2948	6.18987	943.671	0.819
37	8	209	947	21458	39093	97.3233	6.18987	943.671	0.768
38	11	201	817	21211	38236	98.713	6.18987	943.671	0.739
39	12	190	817	20533	36875	101.401	6.18987	943.671	0.698
40	8	178	707	20395	36490	106.555	6.18987	943.671	0.654
41	12	170	707	19396	35786	109.587	6.18987	943.671	0.625
42	13	158	394	18985	34922	114.331	6.18987	943.671	0.581
43	13	145	394	18660	33659	119.445	6.18987	943.671	0.533
44	10	132	301	17858	32570	125.907	6.18987	943.671	0.485
45	6	122	278	17154	32258	132.363	6.18987	943.671	0.448
46	7	116	278	16904	31608	137.142	10.4051	943.671	0.426
47	8	109	121	16429	30849	140.834	10.4051	943.671	0.401
48	7	101	121	15779	30438	148.132	10.4051	943.671	0.371
49	8	94	121	15098	29605	152.609	10.4051	943.671	0.345
50	6	86	121	14932	28798	163.332	22.9241	943.671	0.316
51	2	80	121	14300	27720	170.743	22.9241	943.671	0.294
52	7	78	121	14208	27629	173.575	22.9241	943.671	0.287
53	4	71	41	13175	27387	178.445	22.9241	943.671	0.261
54	7	67	41	13119	26627	185.094	31.8608	943.671	0.246
55	4	60	41	12039	21254	189.444	31.8608	943.671	0.22
56	4	56	41	11976	20972	198.783	38.7848	943.671	0.206
57	3	52	41	11470	20240	203.913	38.7848	943.671	0.191
58	6	49	41	11139	19796	209.193	38.7848	943.671	0.18
59	6	43	41	9968	18618	221.984	38.7848	943.671	0.158
60	4	37	41	9258	17668	237.499	38.7848	943.671	0.136
61	4	33	41	8680	16134	247.762	38.7848	943.671	0.121
62	1	29	41	8303	15686	269.979	38.7848	943.671	0.107
63	2	28	41	8241	15319	277.071	38.7848	943.671	0.103
64	4	26	41	7955	15075	286.783	38.7848	943.671	0.096
65	1	22	41	6997	13944	308.854	38.7848	943.671	0.081
66	2	21	41	6896	13735	313.622	38.7848	943.671	0.077
67	3	19	41	6336	11447	309.406	38.7848	943.671	0.07
68	2	16	41	4781	9988	300.587	38.7848	943.671	0.059
69	1	14	41	4460	9626	327.964	38.7848	943.671	0.051
70	2	13	41	4351	9535	338.797	38.7848	943.671	0.048
71	5	11	41	3995	9114	370.616	38.7848	943.671	0.04
72	1	6	14	2724	6537	465.973	38.7848	943.671	0.022
74	1	5	14	2400	6042	499.6	38.7848	943.671	0.018
75	2	4	14	2400	6042	499.6	38.7848	943.671	0.015
77	1	2	14	1726	5777	477.459	38.7848	943.671	0.007
78	1	1	0	1239	3234	670.141	384.513	955.769	0.004

## Sheet: SITable 4
SI Table 4 Permutational analysis of variance on the fungal and bacterial composition, respectively, of soil samples collected from Pinus cembra forests. The explanative power of the experimental factors location (Patscherkofel, Kühtai and Praxmar) and snow cover (yes, no) on each composition was tested using Adonis2 of the R package vegan. A number of 999 permutations were calculated. Prior to c…
		Fungi				Bacteria
Variable	Df	SS	R2	PseudoF	p value	SS	R2	PseudoF	p value
Location	2	74.02	0.029	1.1188	0.11	1159	0.036	1.4047	0.001
Snowcover	1	36.77	0.014	1.1115	0.208	522	0.016	1.2651	0.003
Residual	75	2480.83	0.957			30949	0.948
Total	78	2591.61	1			32630	1

## Sheet: SITable 5
SI Table 5 Fungal ASVs unique to either snow covered or free soils. biab = number of samples in which the ASV was detected; relab = average relative read abundance of the ASV considering all samples in which it was detected (summing up to 1).
fungi.snow	phylum	class	order	family	genus	species	biab	season	relab
funASVs_150	p__Ascomycota	c__Leotiomycetes	o__Helotiales	f__Helotiaceae	g__Tetracladium	s__marchalianum	7	snowfree	0.00125978
funASVs_168	p__Basidiomycota	c__Microbotryomycetes	o__Kriegeriales	f__Kriegeriaceae	g__Phenoliferia	s__psychrophenolica	9	snowcover	0.000973098
funASVs_208	p__Ascomycota	c__Pezizomycetes	o__Pezizales	f__Pyronemataceae	g__Pseudaleuria	NA	5	snowfree	0.000874174
funASVs_244	p__Ascomycota	c__Sordariomycetes	o__Xylariales	f__Bartaliniaceae	NA	NA	5	snowfree	0.000654116
funASVs_278	p__Basidiomycota	c__Agaricomycetes	o__Thelephorales	f__Thelephoraceae	g__Tomentella	s__badia	4	snowfree	0.000543078
funASVs_508	p__Basidiomycota	c__Microbotryomycetes	NA	NA	NA	NA	5	snowfree	0.000240246
funASVs_637	p__Ascomycota	c__Dothideomycetes	o__Mytilinidiales	NA	NA	NA	3	snowfree	0.000159491
funASVs_756	p__Zoopagomycota	c__Zoopagomycetes	o__Zoopagales	f__Piptocephalidaceae	g__Syncephalis	NA	3	snowcover	0.000117095
funASVs_89	p__Basidiomycota	c__Agaricomycetes	o__Trechisporales	f__Hydnodontaceae	g__Trechispora	NA	6	snowfree	0.00213799

## Sheet: SITable 6
SI Table 6 Frequencies of ASVs belonging to a phylum in comparison of snow covered and free samples. Only ASVs detected in at least one sample from each location were considered (core ASVs). The median and mean frequencies of ASVs belonging to a phylum were calculated and compared among snow cover using Kruskal test. (left) In order to test if within a phylum the frequencies of ASVs unique to sno…
	Core ASVs					Core ASVs unique to snow-covered and free samples
	Snow cover		Snow-free			Snow cover		Snow-free
Phylum	Median	Mean	Median	Mean	pKruskal	Median	Mean	Median	Mean	pKruskal
Ascomycota	3	2.91176	3	2.68889	0.703375	0	0	0	0.444444	0.00124337
Basidiomycota	6	7.52941	6	6.24444	0.0310543	0	0.264706	0	0.333333	0.731758
Entorrhizomycota	0	0.205882	0	0.177778	0.805569	NA	NA	NA	NA	NA
Mortierellomycota	4	4.52941	4	3.2	0.0152252	NA	NA	NA	NA	NA
Mucoromycota	0	0.588235	1	0.822222	0.258308	NA	NA	NA	NA	NA
Zoopagomycota	NA	NA	NA	NA	NA	NA	NA	NA	NA	NA

## Sheet: SITable 7
SI Table 7 Bacterial ASVs unique to either snow covered or free soils. biab = number of samples in which the ASV was detected; relab = average relative read abundance of the ASV considering all samples in which it was detected (summing up to 1).
bacti.snow	phylum	class	order	family	genus	biab	season	relab
bacASVs_4910	Acidobacteriota	Acidobacteriae	Acidobacteriales	Acidobacteriaceae (Subgroup 1)	Acidipila-Silvibacterium	3	snowcover	2.77616e-05
bacASVs_2166	Acidobacteriota	Acidobacteriae	Acidobacteriales	Acidobacteriaceae (Subgroup 1)	Granulicella	5	snowcover	6.1289e-05
bacASVs_5426	Acidobacteriota	Acidobacteriae	Bryobacterales	Bryobacteraceae	Bryobacter	4	snowcover	2.37041e-05
bacASVs_5954	Acidobacteriota	Acidobacteriae	Subgroup 2	NA	NA	4	snowcover	2.07144e-05
bacASVs_5745	Acidobacteriota	Holophagae	Holophagales	Holophagaceae	NA	4	snowcover	2.17822e-05
bacASVs_8064	Actinobacteriota	Actinobacteria	Frankiales	Sporichthyaceae	NA	3	snowcover	1.32401e-05
bacASVs_3927	Bacteroidota	Bacteroidia	Chitinophagales	Chitinophagaceae	Ferruginibacter	4	snowcover	2.34906e-05
bacASVs_7792	Bacteroidota	Bacteroidia	Chitinophagales	Chitinophagaceae	NA	4	snowcover	1.19588e-05
bacASVs_4161	Bacteroidota	Bacteroidia	Chitinophagales	Chitinophagaceae	Puia	3	snowcover	3.52358e-05
bacASVs_6582	Bacteroidota	Bacteroidia	Chitinophagales	Chitinophagaceae	Puia	3	snowcover	1.79382e-05
bacASVs_15740	Bacteroidota	Bacteroidia	Flavobacteriales	NS9 marine group	NA	3	snowcover	4.27101e-06
bacASVs_10604	Chloroflexi	Chloroflexia	Thermomicrobiales	JG30-KF-CM45	NA	3	snowcover	7.68782e-06
bacASVs_10656	Cyanobacteria	Cyanobacteriia	Chloroplast	NA	NA	3	snowcover	8.54202e-06
bacASVs_9519	Cyanobacteria	Cyanobacteriia	Chloroplast	NA	NA	4	snowcover	9.39622e-06
bacASVs_11188	Elusimicrobiota	Lineage IIb	NA	NA	NA	5	snowcover	7.90137e-06
bacASVs_15730	Myxococcota	Myxococcia	Myxococcales	27F-1492R	NA	3	snowcover	4.27101e-06
bacASVs_11779	Myxococcota	Polyangia	Haliangiales	Haliangiaceae	Haliangium	3	snowcover	6.40652e-06
bacASVs_3968	Myxococcota	Polyangia	Haliangiales	Haliangiaceae	Haliangium	7	snowcover	3.73713e-05
bacASVs_5065	Myxococcota	Polyangia	Polyangiales	Polyangiaceae	Minicystis	3	snowcover	2.64803e-05
bacASVs_2284	Myxococcota	Polyangia	Polyangiales	Polyangiaceae	Pajaroellobacter	6	snowcover	7.55969e-05
bacASVs_6364	Myxococcota	Polyangia	Polyangiales	Polyangiaceae	Pajaroellobacter	4	snowcover	1.87924e-05
bacASVs_3192	Nitrospirota	Thermodesulfovibrionia	NA	NA	NA	3	snowcover	5.03979e-05
bacASVs_12429	Patescibacteria	Gracilibacteria	Candidatus Peregrinibacteria	NA	NA	3	snowcover	6.62007e-06
bacASVs_10183	Patescibacteria	Saccharimonadia	Saccharimonadales	LWQ8	NA	3	snowcover	9.18267e-06
bacASVs_16192	Patescibacteria	Saccharimonadia	Saccharimonadales	NA	NA	4	snowcover	4.05746e-06
bacASVs_18764	Patescibacteria	Saccharimonadia	Saccharimonadales	NA	NA	3	snowcover	2.98971e-06
bacASVs_5191	Planctomycetota	BD7-11	NA	NA	NA	5	snowcover	2.13551e-05
bacASVs_3320	Planctomycetota	Phycisphaerae	Tepidisphaerales	WD2101 soil group	NA	5	snowcover	3.86526e-05
bacASVs_3398	Planctomycetota	Phycisphaerae	Tepidisphaerales	WD2101 soil group	NA	6	snowcover	4.67676e-05
bacASVs_10186	Planctomycetota	Planctomycetes	Gemmatales	Gemmataceae	NA	3	snowcover	9.18267e-06
bacASVs_1796	Planctomycetota	Planctomycetes	Gemmatales	Gemmataceae	NA	8	snowcover	9.88739e-05
bacASVs_5680	Planctomycetota	Planctomycetes	Gemmatales	Gemmataceae	NA	4	snowcover	2.22093e-05
bacASVs_6126	Planctomycetota	Planctomycetes	Gemmatales	Gemmataceae	NA	5	snowcover	1.98602e-05
bacASVs_3598	Proteobacteria	Alphaproteobacteria	Acetobacterales	Acetobacteraceae	Acidisphaera	5	snowcover	4.31372e-05
bacASVs_8862	Proteobacteria	Alphaproteobacteria	Caulobacterales	Caulobacteraceae	NA	3	snowcover	1.15317e-05
bacASVs_3397	Proteobacteria	Alphaproteobacteria	Micropepsales	Micropepsaceae	NA	7	snowcover	4.67676e-05
bacASVs_4123	Proteobacteria	Alphaproteobacteria	Micropepsales	Micropepsaceae	NA	6	snowcover	3.56629e-05
bacASVs_8220	Proteobacteria	Alphaproteobacteria	Rhizobiales	Labraceae	Labrys	3	snowcover	1.15317e-05
bacASVs_5635	Proteobacteria	Alphaproteobacteria	Rhizobiales	Xanthobacteraceae	Pseudolabrys	5	snowcover	2.24228e-05
bacASVs_6082	Proteobacteria	Alphaproteobacteria	Rickettsiales	Mitochondria	NA	7	snowcover	1.60163e-05
bacASVs_8464	Proteobacteria	Alphaproteobacteria	Rickettsiales	Mitochondria	NA	3	snowcover	8.32847e-06
bacASVs_9185	Proteobacteria	Alphaproteobacteria	Rickettsiales	Mitochondria	NA	5	snowcover	1.08911e-05
bacASVs_3794	Proteobacteria	Gammaproteobacteria	Burkholderiales	Comamonadaceae	NA	3	snowcover	3.97204e-05
bacASVs_1955	Proteobacteria	Gammaproteobacteria	Burkholderiales	Gallionellaceae	Candidatus Nitrotoga	5	snowcover	8.05086e-05
bacASVs_11127	Proteobacteria	Gammaproteobacteria	Burkholderiales	Neisseriaceae	NA	3	snowcover	2.77616e-06
bacASVs_2612	Proteobacteria	Gammaproteobacteria	Burkholderiales	Oxalobacteraceae	Herminiimonas	5	snowcover	1.81518e-05
bacASVs_7886	Proteobacteria	Gammaproteobacteria	Burkholderiales	SC-I-84	NA	3	snowcover	1.36672e-05
bacASVs_11756	Proteobacteria	Gammaproteobacteria	Diplorickettsiales	Diplorickettsiaceae	NA	4	snowcover	7.26072e-06
bacASVs_14961	Proteobacteria	Gammaproteobacteria	Diplorickettsiales	Diplorickettsiaceae	NA	3	snowcover	4.69811e-06
bacASVs_4710	Proteobacteria	Gammaproteobacteria	JG36-TzT-191	NA	NA	5	snowcover	2.96835e-05
bacASVs_6686	Proteobacteria	Gammaproteobacteria	JG36-TzT-191	NA	NA	3	snowcover	1.75111e-05
bacASVs_18751	Proteobacteria	Gammaproteobacteria	NA	NA	NA	4	snowcover	2.98971e-06
bacASVs_8537	Proteobacteria	Gammaproteobacteria	NA	NA	NA	7	snowcover	1.21724e-05
bacASVs_8744	Proteobacteria	Gammaproteobacteria	NA	NA	NA	5	snowcover	1.17453e-05
bacASVs_9639	Proteobacteria	Gammaproteobacteria	NA	NA	NA	6	snowcover	1.00369e-05
bacASVs_7440	Proteobacteria	Gammaproteobacteria	R7C24	NA	NA	3	snowcover	1.49485e-05
bacASVs_6085	Spirochaetota	Leptospirae	Leptospirales	Leptospiraceae	Turneriella	4	snowcover	4.48456e-06
bacASVs_5750	Thermoplasmatota	Thermoplasmata	NA	NA	NA	4	snowcover	2.17822e-05
bacASVs_10341	Verrucomicrobiota	Chlamydiae	Chlamydiales	NA	NA	6	snowcover	8.96912e-06
bacASVs_9075	Verrucomicrobiota	Chlamydiae	Chlamydiales	Simkaniaceae	NA	3	snowcover	1.11046e-05
bacASVs_9526	Verrucomicrobiota	Verrucomicrobiae	Chthoniobacterales	Chthoniobacteraceae	Chthoniobacter	3	snowcover	1.02504e-05
bacASVs_11364	Verrucomicrobiota	Verrucomicrobiae	Methylacidiphilales	Methylacidiphilaceae	NA	3	snowcover	5.33876e-06
bacASVs_11706	Verrucomicrobiota	Verrucomicrobiae	Methylacidiphilales	Methylacidiphilaceae	NA	3	snowcover	6.19297e-06
bacASVs_10318	Verrucomicrobiota	Verrucomicrobiae	Pedosphaerales	Pedosphaeraceae	NA	3	snowcover	8.96912e-06
bacASVs_3313	Verrucomicrobiota	Verrucomicrobiae	Pedosphaerales	Pedosphaeraceae	NA	3	snowcover	4.8476e-05
bacASVs_7125	Verrucomicrobiota	Verrucomicrobiae	Pedosphaerales	Pedosphaeraceae	NA	3	snowcover	1.60163e-05
bacASVs_1763	WPS-2	NA	NA	NA	NA	7	snowcover	0.000101009
bacASVs_1379	Acidobacteriota	Acidobacteriae	Acidobacteriales	Acidobacteriaceae (Subgroup 1)	Acidipila-Silvibacterium	8	snowfree	0.000134537
bacASVs_2778	Acidobacteriota	Acidobacteriae	Acidobacteriales	Acidobacteriaceae (Subgroup 1)	Occallatibacter	5	snowfree	6.00077e-05
bacASVs_10625	Acidobacteriota	Acidobacteriae	Acidobacteriales	NA	NA	4	snowfree	8.54202e-06
bacASVs_7577	Acidobacteriota	Acidobacteriae	Bryobacterales	Bryobacteraceae	Bryobacter	3	snowfree	1.45214e-05
bacASVs_9853	Acidobacteriota	Acidobacteriae	Bryobacterales	Bryobacteraceae	Bryobacter	3	snowfree	9.60977e-06
bacASVs_7226	Acidobacteriota	Acidobacteriae	Solibacterales	Solibacteraceae	Candidatus Solibacter	4	snowfree	1.13182e-05
bacASVs_1343	Acidobacteriota	Acidobacteriae	Subgroup 2	NA	NA	5	snowfree	0.000137954
bacASVs_3071	Acidobacteriota	Acidobacteriae	Subgroup 2	NA	NA	4	snowfree	5.31741e-05
bacASVs_4081	Acidobacteriota	Acidobacteriae	Subgroup 2	NA	NA	4	snowfree	3.609e-05
bacASVs_1045	Acidobacteriota	Blastocatellia	Pyrinomonadales	Pyrinomonadaceae	RB41	6	snowfree	0.000162298
bacASVs_6963	Acidobacteriota	Subgroup 5	NA	NA	NA	5	snowfree	1.64434e-05
bacASVs_1213	Acidobacteriota	Vicinamibacteria	Vicinamibacterales	NA	NA	5	snowfree	0.00014137
bacASVs_3417	Acidobacteriota	Vicinamibacteria	Vicinamibacterales	NA	NA	6	snowfree	4.63405e-05
bacASVs_6258	Acidobacteriota	Vicinamibacteria	Vicinamibacterales	NA	NA	3	snowfree	1.79382e-05
bacASVs_2656	Actinobacteriota	Acidimicrobiia	Actinomarinales	NA	NA	9	snowfree	6.36381e-05
bacASVs_8832	Actinobacteriota	Acidimicrobiia	Microtrichales	Ilumatobacteraceae	CL500-29 marine group	3	snowfree	1.15317e-05
bacASVs_2848	Actinobacteriota	Acidimicrobiia	NA	NA	NA	4	snowfree	5.80857e-05
bacASVs_7658	Actinobacteriota	Acidimicrobiia	NA	NA	NA	3	snowfree	1.43079e-05
bacASVs_9731	Actinobacteriota	Actinobacteria	Catenulisporales	Catenulisporaceae	Catenulispora	4	snowfree	9.82333e-06
bacASVs_11537	Actinobacteriota	Actinobacteria	Frankiales	Acidothermaceae	Acidothermus	3	snowfree	7.47427e-06
bacASVs_2813	Actinobacteriota	Actinobacteria	Frankiales	Acidothermaceae	Acidothermus	8	snowfree	5.91535e-05
bacASVs_4186	Actinobacteriota	Actinobacteria	Frankiales	Acidothermaceae	Acidothermus	4	snowfree	3.48087e-05
bacASVs_3043	Actinobacteriota	Actinobacteria	Frankiales	Frankiaceae	Jatrophihabitans	5	snowfree	5.38147e-05
bacASVs_3575	Actinobacteriota	Actinobacteria	Frankiales	Frankiaceae	Jatrophihabitans	3	snowfree	3.67307e-05
bacASVs_7377	Actinobacteriota	Actinobacteria	Frankiales	NA	NA	4	snowfree	1.51621e-05
bacASVs_3481	Actinobacteriota	Actinobacteria	Micrococcales	Microbacteriaceae	Amnibacterium	4	snowfree	2.26364e-05
bacASVs_1691	Actinobacteriota	Actinobacteria	Micrococcales	Microbacteriaceae	Cryobacterium	6	snowfree	0.000105067
bacASVs_2863	Actinobacteriota	Actinobacteria	Micromonosporales	Micromonosporaceae	Luedemannella	5	snowfree	5.76586e-05
bacASVs_2677	Actinobacteriota	Actinobacteria	Streptomycetales	Streptomycetaceae	Streptacidiphilus	6	snowfree	6.29974e-05
bacASVs_6254	Actinobacteriota	Actinobacteria	Streptomycetales	Streptomycetaceae	Streptomyces	3	snowfree	1.92195e-05
bacASVs_4895	Actinobacteriota	Actinobacteria	Streptosporangiales	Thermomonosporaceae	Actinocorallia	5	snowfree	2.26364e-05
bacASVs_6158	Actinobacteriota	MB-A2-108	NA	NA	NA	6	snowfree	1.96467e-05
bacASVs_4435	Actinobacteriota	Thermoleophilia	Gaiellales	Gaiellaceae	Gaiella	5	snowfree	3.22461e-05
bacASVs_4011	Actinobacteriota	Thermoleophilia	Gaiellales	NA	NA	6	snowfree	3.609e-05
bacASVs_6788	Actinobacteriota	Thermoleophilia	Gaiellales	NA	NA	3	snowfree	1.7084e-05
bacASVs_999	Actinobacteriota	Thermoleophilia	Solirubrobacterales	Solirubrobacteraceae	Patulibacter	4	snowfree	5.76586e-05
bacASVs_12137	Bacteroidota	Bacteroidia	Chitinophagales	37-13	NA	5	snowfree	6.83362e-06
bacASVs_8511	Bacteroidota	Bacteroidia	Chitinophagales	Chitinophagaceae	Edaphobaculum	3	snowfree	5.97942e-06
bacASVs_5350	Bacteroidota	Bacteroidia	Chitinophagales	Chitinophagaceae	NA	4	snowfree	2.41312e-05
bacASVs_2283	Bacteroidota	Bacteroidia	Chitinophagales	Chitinophagaceae	Puia	3	snowfree	7.55969e-05
bacASVs_4042	Bacteroidota	Bacteroidia	Chitinophagales	Chitinophagaceae	Puia	5	snowfree	3.65171e-05
bacASVs_4226	Bacteroidota	Bacteroidia	Chitinophagales	Chitinophagaceae	Terrimonas	6	snowfree	3.43816e-05
bacASVs_12608	Bacteroidota	Bacteroidia	Chitinophagales	Saprospiraceae	NA	4	snowfree	6.40652e-06
bacASVs_5817	Bacteroidota	Bacteroidia	Cytophagales	Cytophagaceae	NA	6	snowfree	2.13551e-05
bacASVs_9499	Bacteroidota	Bacteroidia	Cytophagales	Microscillaceae	NA	4	snowfree	1.02504e-05
bacASVs_17029	Bacteroidota	Bacteroidia	Sphingobacteriales	AKYH767	NA	3	snowfree	3.63036e-06
bacASVs_16574	Bdellovibrionota	Bdellovibrionia	Bdellovibrionales	Bdellovibrionaceae	Bdellovibrio	3	snowfree	3.84391e-06
bacASVs_3065	Bdellovibrionota	Oligoflexia	0319-6G20	NA	NA	4	snowfree	4.07882e-05
bacASVs_6734	Chloroflexi	Chloroflexia	Thermomicrobiales	JG30-KF-CM45	NA	3	snowfree	1.72976e-05
bacASVs_6961	Chloroflexi	Dehalococcoidia	S085	NA	NA	3	snowfree	1.64434e-05
bacASVs_7651	Chloroflexi	Dehalococcoidia	S085	NA	NA	4	snowfree	1.43079e-05
bacASVs_5141	Chloroflexi	Ktedonobacteria	B12-WMSP1	NA	NA	5	snowfree	2.56261e-05
bacASVs_3442	Chloroflexi	Ktedonobacteria	Ktedonobacterales	Ktedonobacteraceae	JG30a-KF-32	5	snowfree	4.59134e-05
bacASVs_3003	Chloroflexi	TK10	NA	NA	NA	5	snowfree	4.61269e-05
bacASVs_4173	Crenarchaeota	Nitrososphaeria	Group 1.1c	NA	NA	10	snowfree	3.50223e-05
bacASVs_15676	Dependentiae	Babeliae	Babeliales	Vermiphilaceae	NA	3	snowfree	4.27101e-06
bacASVs_7178	Firmicutes	Bacilli	Paenibacillales	Paenibacillaceae	Paenibacillus	4	snowfree	1.58027e-05
bacASVs_11533	Firmicutes	Clostridia	Lachnospirales	Lachnospiraceae	Tyzzerella	5	snowfree	7.47427e-06
bacASVs_10024	Gemmatimonadota	Gemmatimonadetes	Gemmatimonadales	Gemmatimonadaceae	Gemmatimonas	4	snowfree	7.47427e-06
bacASVs_4479	Myxococcota	bacteriap25	NA	NA	NA	8	snowfree	3.1819e-05
bacASVs_4705	Myxococcota	Myxococcia	Myxococcales	Myxococcaceae	Archangium	3	snowfree	2.96835e-05
bacASVs_2567	Myxococcota	Polyangia	Haliangiales	Haliangiaceae	Haliangium	9	snowfree	6.36381e-05
bacASVs_4012	Myxococcota	Polyangia	Polyangiales	BIrii41	NA	6	snowfree	3.67307e-05
bacASVs_5986	Myxococcota	Polyangia	Polyangiales	Polyangiaceae	Pajaroellobacter	4	snowfree	2.05009e-05
bacASVs_3718	Myxococcota	Polyangia	Polyangiales	Sandaracinaceae	NA	6	snowfree	4.10017e-05
bacASVs_7496	Myxococcota	Polyangia	Polyangiales	Sandaracinaceae	NA	6	snowfree	1.4735e-05
bacASVs_6739	Patescibacteria	Saccharimonadia	Saccharimonadales	LWQ8	NA	6	snowfree	1.72976e-05
bacASVs_8841	Patescibacteria	Saccharimonadia	Saccharimonadales	NA	NA	4	snowfree	9.18267e-06
bacASVs_11538	Planctomycetota	Phycisphaerae	Tepidisphaerales	WD2101 soil group	NA	5	snowfree	7.47427e-06
bacASVs_2295	Planctomycetota	Phycisphaerae	Tepidisphaerales	WD2101 soil group	NA	4	snowfree	7.51698e-05
bacASVs_7428	Planctomycetota	Phycisphaerae	Tepidisphaerales	WD2101 soil group	NA	4	snowfree	1.49485e-05
bacASVs_7656	Planctomycetota	Phycisphaerae	Tepidisphaerales	WD2101 soil group	NA	3	snowfree	1.43079e-05
bacASVs_12167	Planctomycetota	Planctomycetes	Gemmatales	Gemmataceae	NA	3	snowfree	6.83362e-06
bacASVs_2595	Planctomycetota	Planctomycetes	Gemmatales	Gemmataceae	NA	11	snowfree	6.51329e-05
bacASVs_4592	Planctomycetota	Planctomycetes	Gemmatales	Gemmataceae	NA	5	snowfree	2.947e-05
bacASVs_8725	Planctomycetota	Planctomycetes	Gemmatales	Gemmataceae	NA	4	snowfree	1.17453e-05
bacASVs_2564	Planctomycetota	Planctomycetes	Pirellulales	Pirellulaceae	NA	3	snowfree	6.62007e-05
bacASVs_8039	Planctomycetota	Planctomycetes	Planctomycetales	Rubinisphaeraceae	NA	5	snowfree	1.25995e-05
bacASVs_8946	Planctomycetota	vadinHA49	NA	NA	NA	6	snowfree	1.00369e-05
bacASVs_5562	Proteobacteria	Alphaproteobacteria	Acetobacterales	Acetobacteraceae	NA	4	snowfree	2.28499e-05
bacASVs_4269	Proteobacteria	Alphaproteobacteria	Caulobacterales	Caulobacteraceae	Brevundimonas	4	snowfree	1.96467e-05
bacASVs_6569	Proteobacteria	Alphaproteobacteria	Caulobacterales	Caulobacteraceae	NA	4	snowfree	1.79382e-05
bacASVs_7244	Proteobacteria	Alphaproteobacteria	Caulobacterales	Caulobacteraceae	NA	4	snowfree	1.21724e-05
bacASVs_11345	Proteobacteria	Alphaproteobacteria	Elsterales	Elsteraceae	NA	3	snowfree	7.68782e-06
bacASVs_3258	Proteobacteria	Alphaproteobacteria	Elsterales	NA	NA	5	snowfree	4.93302e-05
bacASVs_5142	Proteobacteria	Alphaproteobacteria	Elsterales	NA	NA	5	snowfree	2.56261e-05
bacASVs_4266	Proteobacteria	Alphaproteobacteria	Reyranellales	Reyranellaceae	Reyranella	5	snowfree	2.88293e-05
bacASVs_6906	Proteobacteria	Alphaproteobacteria	Rhizobiales	Beijerinckiaceae	Methylovirgula	3	snowfree	1.66569e-05
bacASVs_6910	Proteobacteria	Alphaproteobacteria	Rhizobiales	NA	NA	6	snowfree	1.66569e-05
bacASVs_6562	Proteobacteria	Alphaproteobacteria	Rhizobiales	Rhizobiales Incertae Sedis	Bauldia	5	snowfree	1.79382e-05
bacASVs_7716	Proteobacteria	Alphaproteobacteria	Rhizobiales	Rhizobiales Incertae Sedis	Bauldia	3	snowfree	1.40943e-05
bacASVs_10000	Proteobacteria	Alphaproteobacteria	Rhizobiales	Rhizobiales Incertae Sedis	Phreatobacter	3	snowfree	9.39622e-06
bacASVs_3339	Proteobacteria	Alphaproteobacteria	Rhizobiales	Xanthobacteraceae	Pseudolabrys	4	snowfree	4.78353e-05
bacASVs_2911	Proteobacteria	Alphaproteobacteria	Rhizobiales	Xanthobacteraceae	Pseudorhodoplanes	6	snowfree	5.68044e-05
bacASVs_6850	Proteobacteria	Alphaproteobacteria	Rhizobiales	Xanthobacteraceae	Rhodoplanes	3	snowfree	1.68705e-05
bacASVs_22064	Proteobacteria	Alphaproteobacteria	Rickettsiales	Mitochondria	NA	3	snowfree	1.92195e-06
bacASVs_4836	Proteobacteria	Alphaproteobacteria	Sphingomonadales	Sphingomonadaceae	Sphingomonas	5	snowfree	2.64803e-05
bacASVs_5412	Proteobacteria	Gammaproteobacteria	Burkholderiales	A21b	NA	4	snowfree	2.37041e-05
bacASVs_1523	Proteobacteria	Gammaproteobacteria	Burkholderiales	Nitrosomonadaceae	Ellin6067	8	snowfree	0.000117239
bacASVs_2462	Proteobacteria	Gammaproteobacteria	Burkholderiales	Nitrosomonadaceae	Ellin6067	5	snowfree	6.89768e-05
bacASVs_2534	Proteobacteria	Gammaproteobacteria	Burkholderiales	Nitrosomonadaceae	Ellin6067	4	snowfree	6.04348e-05
bacASVs_3655	Proteobacteria	Gammaproteobacteria	Burkholderiales	Nitrosomonadaceae	MND1	5	snowfree	3.97204e-05
bacASVs_2642	Proteobacteria	Gammaproteobacteria	Burkholderiales	SC-I-84	NA	5	snowfree	6.38516e-05
bacASVs_12156	Proteobacteria	Gammaproteobacteria	JG36-TzT-191	NA	NA	3	snowfree	6.83362e-06
bacASVs_1950	Proteobacteria	Gammaproteobacteria	Pseudomonadales	Pseudomonadaceae	Pseudomonas	3	snowfree	3.71578e-05
bacASVs_2913	Proteobacteria	Gammaproteobacteria	Xanthomonadales	Xanthomonadaceae	Luteimonas	5	snowfree	5.68044e-05
bacASVs_5195	Proteobacteria	Gammaproteobacteria	Xanthomonadales	Xanthomonadaceae	Lysobacter	4	snowfree	2.5199e-05
bacASVs_3083	Proteobacteria	Gammaproteobacteria	Xanthomonadales	Xanthomonadaceae	Pseudoxanthomonas	5	snowfree	4.29237e-05
bacASVs_11156	Thermoplasmatota	Thermoplasmata	NA	NA	NA	4	snowfree	7.90137e-06
bacASVs_3705	Verrucomicrobiota	Verrucomicrobiae	Chthoniobacterales	Chthoniobacteraceae	Candidatus Udaeobacter	3	snowfree	4.12153e-05
bacASVs_3585	Verrucomicrobiota	Verrucomicrobiae	Chthoniobacterales	Chthoniobacteraceae	Chthoniobacter	3	snowfree	3.26732e-05
bacASVs_8127	Verrucomicrobiota	Verrucomicrobiae	Chthoniobacterales	Chthoniobacteraceae	Chthoniobacter	4	snowfree	1.30266e-05
bacASVs_6114	Verrucomicrobiota	Verrucomicrobiae	Opitutales	Opitutaceae	Opitutus	3	snowfree	1.64434e-05
bacASVs_5846	Verrucomicrobiota	Verrucomicrobiae	Pedosphaerales	Pedosphaeraceae	Ellin516	5	snowfree	2.11415e-05
bacASVs_2501	WPS-2	NA	NA	NA	NA	5	snowfree	6.66278e-05
bacASVs_3998	WPS-2	NA	NA	NA	NA	4	snowfree	3.50223e-05
bacASVs_6161	WPS-2	NA	NA	NA	NA	5	snowfree	1.81518e-05

## Sheet: SITable 8
SI Table 8 Frequencies of ASVs belonging to a phylum in comparison of snow covered and free samples. Only ASVs detected in at least one sample from each location were considered (core ASVs). The median and mean frequencies of ASVs belonging to a phylum were calculated and compared among snow cover using Kruskal test. (left) In order to test if within a phylum the frequencies of ASVs unique to sno…
	Core ASVs					Core ASVs unique to snow-covered and free samples
	Snow cover		Snow-free			Snow cover		Snow-free
Phylum	Median	Mean	Median	Mean	pKruskal	Median	Mean	Median	Mean	pKruskal
Acidobacteriota	116.5	117.824	108	100.867	0.0268526	0	0.588235	1	1.44444	0.0624328
Actinobacteriota	72	68.9118	78	77.3778	0.108615	0	0.0882353	1	2.28889	3.37195e-08
Armatimonadota	4	4.41176	3	3.22222	0.037433
Bacteroidota	21	24.2941	18	19.8222	0.0502149	0	0.5	0	0.955556	0.0779028
Bdellovibrionota	2	2.55882	1	1.57778	0.00444	0	0	0	0.155556	0.0285871
Chloroflexi	19	21.2353	18	20.9333	0.870085	0	0.0882353	0	0.555556	0.00146489
Crenarchaeota	3	3.85294	2	2.42222	0.00529439	NA	NA	NA	NA	NA
Cyanobacteria	5	5.47059	4	4.22222	0.0599261	0	0.205882	0	0	0.00372125
Dependentiae	1	1.05882	0	0.866667	0.168114	NA	NA	NA	NA	NA
Desulfobacterota	1	1.70588	0	1.13333	0.158484	NA	NA	NA	NA	NA
Elusimicrobiota	2	1.94118	1	1.2	0.00718304	NA	NA	NA	NA	NA
FCPU426	2	2.23529	1	1.24444	0.000709893	NA	NA	NA	NA	NA
Fibrobacterota	1	1.05882	0	0.511111	0.0023953	NA	NA	NA	NA	NA
Firmicutes	11.5	15.4706	11	15.0222	0.996045	0	0	0	0.2	0.0102933
GAL15	0	0.558824	0	0.377778	0.418717	NA	NA	NA	NA	NA
Gemmatimonadota	4	4.14706	3	3.71111	0.253125	NA	NA	NA	NA	NA
Hydrogenedentes	NA	NA	NA	NA	NA	NA	NA	NA	NA	NA
Latescibacterota	0	0.352941	0	0.488889	0.484363	NA	NA	NA	NA	NA
MBNT15	NA	NA	NA	NA	NA	NA	NA	NA	NA	NA
Methylomirabilota	0	0.441176	1	0.688889	0.141726	NA	NA	NA	NA	NA
Myxococcota	23.5	23.6176	19	17.8444	0.00274571	0.5	0.764706	1	0.933333	0.562634
NB1-j	0	0.0588235	0	0.177778	0.121812	NA	NA	NA	NA	NA
Nitrospirota	0	0.764706	0	0.333333	0.0629024	NA	NA	NA	NA	NA
Patescibacteria	4	4.61765	3	4.28889	0.743213	0	0.382353	0	0.222222	0.262257
Planctomycetota	83	84.9706	67	69.5333	0.00760554	1	1.05882	1	1.17778	0.482614
Proteobacteria	136	138.471	125	123.511	0.0754862	3	3.02941	2	2.8	0.0867571
RCP2-54	6	5.88235	4	4.17778	0.00387157	NA	NA	NA	NA	NA
Spirochaetota	NA	NA	NA	NA	NA	NA	NA	NA	NA	NA
Sumerlaeota	NA	NA	NA	NA	NA	NA	NA	NA	NA	NA
Thermoplasmatota	0	0.588235	0	0.266667	0.0189547	0	0.117647	0	0.0888889	0.683732
Verrucomicrobiota	52.5	51.3529	40	41.3111	0.00546281	1	0.794118	0	0.4	0.0240768
WPS-2	15	14	12	11.6667	0.148588	0	0.205882	0	0.311111	0.75533
WS2	NA	NA	NA	NA	NA	NA	NA	NA	NA	NA

## Sheet: SITable 9
SI Table 9 Network statistics. For both snow-free and snow covered soils networks were calculated. In order to ensure robust results, different filtering thresholds were applied based on the numbers of samples in which ASVs occur. After filtering by number of samples in which an ASVs occurs, networks were inferred using SpiecEasi. Network stats were observed: #bac_graph/#fun_graph = total number …
		Fungal-fungal, fungal-bacterial, and bacterial-bacterial association network																Fungal-bacterial association network
		#bac_graph*		#fun_graphn.s.		#bac_netn.s.		#fun_netn.s.		Gsizen.s.		Gorder*		Diameter*		Densityn.s.		#bac_graphn.s.		#fun_graphn.s.		#bac_netn.s.		#fun_netn.s.		Gsizen.s.		Gordern.s.		Diametern.s.		Density*
Min. #samples fungi	Min. #samples bacteria	Snow-free	snow covered	Snow-free	snow covered	Snow-free	snow covered	Snow-free	snow covered	Snow-free	snow covered	Snow-free	snow covered	Snow-free	snow covered	Snow-free	snow covered	Snow-free	snow covered	Snow-free	snow covered	Snow-free	snow covered	Snow-free	snow covered	Snow-free	snow covered	Snow-free	snow covered	Snow-free	snow covered	Snow-free	snow covered
3	10	1747	1745	261	263	1747	1745	261	263	47798	46334	2008	2008	4	5	0.0237208	0.0229942	1725	1696	261	263	1725	1696	261	263	11127	11705	1986	1959	6	6	0.0247143	0.0262416
	20	674	674	261	263	674	674	261	263	10022	8762	935	937	6	6	0.0229523	0.019981	627	586	257	253	627	586	257	253	2696	2382	884	839	8	9	0.0167309	0.0160666
	31	301	301	261	263	301	301	261	263	3377	3275	562	564	6	6	0.0214221	0.0206278	266	253	231	229	266	253	231	229	871	853	497	482	11	11	0.014175	0.0147229
	39	190	190	261	263	190	190	261	263	2485	2392	451	453	6	6	0.0244888	0.0233644	179	170	222	222	179	170	222	222	699	660	401	392	11	10	0.0175902	0.0174881
	46	116	116	261	263	116	116	261	263	1088	1792	377	379	10	7	0.0153508	0.0250171	100	111	128	206	100	111	128	206	222	508	228	317	25	11	0.0173438	0.0222164
5	10	1747	1745	137	134	1747	1745	137	134	41611	42621	1884	1879	4	5	0.0234589	0.0241563	1628	1620	137	134	1628	1620	137	134	6634	7186	1765	1754	6	6	0.0297441	0.033103
	20	674	674	137	134	674	674	137	134	6252	5736	811	808	5	5	0.0190346	0.0175936	524	453	137	134	524	453	137	134	1197	1122	661	587	10	10	0.0166741	0.0184837
	31	301	301	137	134	301	301	137	134	1601	1727	438	435	7	6	0.0167288	0.0182955	173	185	119	115	173	185	119	115	273	307	292	300	29	24	0.0132608	0.0144301
	39	190	190	137	134	190	190	137	134	1097	1188	327	324	7	7	0.0205812	0.0227038	125	145	109	109	125	145	109	109	236	260	234	254	27	19	0.0173211	0.0164505
	46	116	116	137	134	106	114	126	131	296	371	253	250	18	18	0.0092854	0.0119197	39	43	43	42	39	43	43	42	52	54	82	85	4	5	0.0310078	0.0299003
9	10	1747	1745	58	59	1747	1745	58	59	33856	38265	1805	1804	5	5	0.0207947	0.0235288	1221	1319	58	59	1221	1319	58	59	2518	3168	1279	1378	6	6	0.0355559	0.0407088
	20	674	674	58	59	674	674	58	59	5726	5231	732	733	5	5	0.0214019	0.0194984	418	366	58	59	418	366	58	59	706	685	476	425	8	8	0.0291206	0.0317218
	31	301	301	58	59	301	298	58	56	1535	796	359	360	5	11	0.023887	0.0123182	176	72	58	43	176	72	58	43	273	82	234	115	16	8	0.0267437	0.0264858
	39	190	190	58	59	185	186	56	55	483	509	248	249	11	10	0.0157699	0.0164853	57	62	41	39	57	62	41	39	68	71	98	101	5	6	0.0290971	0.0293631
	46	116	116	58	59	79	115	22	57	89	333	174	175	16	9	0.00591323	0.0218719	7	54	8	40	7	54	8	40	8	64	15	94	2	5	0.142857	0.0296296
11	10	1747	1745	47	47	1747	1745	47	47	33553	37897	1794	1792	5	5	0.0208621	0.0236157	1107	1166	47	47	1107	1166	47	47	2051	2457	1154	1213	6	6	0.0394203	0.0448341
	20	674	674	47	47	674	674	47	47	5622	5104	721	721	5	5	0.0216597	0.019664	372	324	47	47	372	324	47	47	605	559	419	371	8	8	0.0346031	0.0367087
	31	301	301	47	47	296	298	45	45	722	781	348	348	12	11	0.011958	0.0129352	65	68	40	35	65	68	40	35	70	75	105	103	6	10	0.0269231	0.0315126
	39	190	190	47	47	185	186	47	43	467	495	237	237	11	10	0.0166988	0.0177001	54	58	37	32	54	58	37	32	60	65	91	90	6	6	0.03003	0.0350216
	46	116	116	47	47	79	85	14	15	83	103	163	163	16	19	0.00628645	0.00780126	5	3	6	3	5	3	6	3	6	3	11	6	2	1	0.2	0.333333
19	10	1747	1745	25	25	1747	1745	25	25	33011	37275	1772	1770	5	5	0.0210381	0.0238093	783	842	25	25	783	842	25	25	1095	1326	808	867	6	6	0.0559387	0.0629929
	20	674	674	25	25	674	674	25	25	5349	4892	699	699	4	5	0.0219265	0.0200532	255	219	25	25	255	219	25	25	328	311	280	244	10	10	0.051451	0.0568037
	31	301	301	25	25	296	298	25	24	692	750	326	326	11	9	0.0130628	0.0141576	40	43	22	20	40	43	22	20	44	49	62	63	6	6	0.05	0.0569767
	39	190	190	25	25	185	186	25	23	440	462	215	215	9	9	0.0191263	0.0200826	35	35	21	18	35	35	21	18	38	41	56	53	6	6	0.0517007	0.0650794
	46	116	116	25	25	80	85	4	5	75	94	141	141	16	18	0.00759878	0.00952381	3	3	4	3	3	3	4	3	4	3	7	6	2	1	0.333333	0.333333

## Sheet: SITable 10
SI Table 10 Comparison of observed network stats to random pickings. For each bacterial and fungal association network inferred, 999 comparable random association networks were inferred. This was achieved by drawing the same number of associations as inferred by each network from the same number of different fungal and bacterial ASVs, respectively, as used for network inference. The numbers of sh…
Threshold		Shared pairs		Snow-free networks			Snow covered networks
fungal	bacterial	all	fungal-bacterial	fungal-fungal	fungal-bacterial	bacterial-bacterial	fungal-fungal	fungal-bacterial	bacterial-bacterial
3	10	1000	995	1000	1000	1	1000	1000	1
	20	1000	1000	1000	1	1000	1000	1	1000
	31	1000	997	1000	1	1000	1000	1	1000
	39	1000	997.5	840	1	1000	587.5	1	1000
	46	1000	923.5	1000	1	1000	54	1	1000
5	10	1000	1000	1000	1000	1	1000	1000	1
	20	1000	1000	1000	1	1000	1000	1	1000
	31	1000	925	1000	1	1000	1000	1	1000
	39	1000	999	1000	1	1000	1000	1	1000
	46	1000	698	999	1	1000	1000	1	1000
9	10	1000	758.5	1000	1000	1	1000	1000	1
	20	1000	994.5	1000	1	997	1000	1	848.5
	31	1000	885	999.5	1	1000	932	1	1000
	39	1000	565	888	1	1000	969	1	1000
	46	1000	889.5	997	1	999.5	975	1	1000
11	10	1000	103.5	1000	1000	1	1000	1000	1
	20	1000	948.5	1000	1	970.5	1000	4.5	676.5
	31	1000	566.5	985.5	1	1000	955	1	1000
	39	1000	625	859.5	1	1000	954.5	1	1000
	46	1000	296.5	999.5	1	992.5	1000	1	1000
19	10	1000	1	1000	1000	1	1000	1000	1
	20	1000	132.5	1000	20	956	1000	61.5	556
	31	1000	504.5	990.5	1	1000	999	1	1000
	39	1000	527	986.5	1	1000	998	1	1000
	46	1000	186	916	118.5	771.5	871	4.5	989

[truncated: 3 more sheets: SITable 11, SITable 12, SITable 13]
